# Supplementary material for: Somatic CRISPR tumorigenesis and multiomic analysis reveal a pentose phosphate pathway disruption vulnerability in MPNSTs
Source: Sci Adv. 2025 Aug 13;11(33):eadu2906. doi: 10.1126/sciadv.adu2906 (PMC12346278; doi:10.1126/sciadv.adu2906)
Supplement: Supplementary file 2 — Dataset S1 [file sciadv.adu2906_dataset_s1.zip]

Archive with 1 entries (1 files):
- adu2906_dataset_s1.xlsx
