# Supplementary material for: Somatic CRISPR tumorigenesis and multiomic analysis reveal a pentose phosphate pathway disruption vulnerability in MPNSTs
Source: Sci Adv. 2025 Aug 13;11(33):eadu2906. doi: 10.1126/sciadv.adu2906 (PMC12346278; doi:10.1126/sciadv.adu2906)
Supplement: Supplementary file 2 — Dataset S1 [file sciadv.adu2906_dataset_s1.zip › adu2906_dataset_s1.xlsx]

## Sheet: Sheet1
Supplementary Table S1	Mass spectrometry Metabolomics
																											Means ± SEM		P-Values
Metabolite	Nf1/p53 dKO												Nf1/Cdkn2a dKO														Nf1/p53 dKO	Nf1/Cdkn2a dKO	Unpaired T-Test
3-Hydroxybutyrate	1.3418	1.33559	1.41057	1.7513	0.723887	0.844255	0.701021	0.790203	0.764646	0.816522	0.747843	0.77237	0.776549	0.796876	0.832531	0.87984	1.67534	1.50864	1.87657	1.93029	0.761503	0.797082	0.818162	0.767965			1.00 ± 0.1	1.12 ± 0.14	0.497959
3-Hydroxymethylglutaric acid	1.22198	0.931979	1.38707	1.6473	0.796801	0.822515	0.652103	1.07431	0.826316	0.827976	0.976183	0.835469	0.873053	0.946214	0.9615	0.0437066	3.23382	2.24068	2.98624	3.48674	1.38482	1.44472	1.50835	0.936852			1.00 ± 0.08	1.67 ± 0.31	0.0493554
4-Imidazoleacrylic acid	3.10818	0.909617	1.05136	0.20743	0.725224	0.525246	1.315	1.46433	0.657335	0.875518	0.531924	0.628848	1.37112	3.36719	1.57066	1.0455	0.707199	0.699029	1.26426	0.904733	1.15019	1.01365	1.2758	1.16132			1.00 ± 0.22	1.29 ± 0.2	0.331726
5'-Deoxy-5'-methylthio adenosine	1.26808	1.52686	1.36055	1.35041	0.673052	0.863209	0.715853	0.76394	0.928537	0.955748	0.835688	0.758079	0.762564	0.629977	0.717673	0.639943	1.03237	0.850616	0.938246	1.0075	1.02961	0.966131	0.86632	0.766241			1.00 ± 0.09	0.85 ± 0.04	0.130406
6PG	1.89743	1.83373	1.93229	1.82969	0.672736	0.636887	0.741126	0.639148	0.401595	0.492328	0.477579	0.445463	1.60532	1.38494	1.56503	1.32704	3.11864	3.62573	2.59913	3.01401	1.25991	1.32876	1.01694	1.23794			1.00 ± 0.19	1.92 ± 0.26	0.00879586
Acetylcarnitine	1.05581	1.19438	1.25678	1.39401	0.905931	0.689973	0.815847	0.757291	1.08999	0.77027	1.0315	1.03822	0.89438	0.835223	1.00005	1.07733	0.891278	0.789161	0.816588	0.80968	0.931827	1.00432	0.931876	0.919099			1.00 ± 0.06	0.91 ± 0.03	0.19112
Aconitate	1.08104	1.08385	1.03087	1.22111	0.839875	1.02329	0.770804	0.863135	1.00794	1.13706	0.770975	1.17006	1.14494	0.892056	0.8541	1.23782	1.61712	0.715753	1.39329	1.1505	0.996658	1.97133	1.3213	1.2192			1.00 ± 0.04	1.21 ± 0.1	0.0684824
Adenine	0.819759	0.961722	1.00278	0.826634	0.786509	0.847329	0.682382	1.02724	1.35398	1.44313	1.23359	1.01494	0.815555	0.797454	0.846972	0.852686	1.01286	0.894011	0.828803	0.813592	1.2095	1.03363	0.916113	0.977173			1.00 ± 0.07	0.92 ± 0.04	0.287958
Adenosine	1.0659	0.724977	0.829154	0.897371	0.959644	1.31188	1.25836	1.38068	0.854905	0.6204	1.06614	1.03059	1.13694	1.19147	0.921258	1.12275	0.667373	0.768692	0.62668	0.701293	0.691844	0.730453	0.700151	0.698665			1.00 ± 0.07	0.83 ± 0.06	0.07205
ADP	1.97027	1.19541	1.71269	1.60874	1.0625	1.20762	1.00375	1.02661	0.34392	0.296061	0.258625	0.3138	0.556426	0.619461	0.491849	1.00201	1.10322	0.908115	1.09136	1.08683	1.71277	1.52774	1.3031	1.60602			1.00 ± 0.17	1.08 ± 0.12	0.688336
Alanine	1.1244	1.07415	1.17931	1.19063	1.05995	1.11551	1.03219	1.08653	0.732047	0.655082	0.872562	0.877627	0.507979	0.561493	0.574376	0.526779	1.20238	1.08588	1.36721	1.35835	0.580651	0.597855	0.611498	0.635813			1.00 ± 0.05	0.8 ± 0.1	0.0871738
Allantoin	0.822183	1.21672	0.771416	0.82148	1.12486	1.18882	1.16632	1.12143	0.892631	1.09323	0.88342	0.897501	1.22339	1.02191	1.05645	1.32159	0.620835	0.860205	0.891836	0.820703	0.927143	0.994992	1.13623	1.11398			1.00 ± 0.05	1.00 ± 0.06	0.990316
Aminoadipate	0.950957	0.6212	0.64022	0.504677	0.863405	0.877783	0.709583	0.946983	1.72119	1.201	1.66577	1.29724	0.620229	0.624173	0.734941	0.591638	0.64866	0.678998	0.524761	0.52291	1.03163	0.828942	0.978507	0.990748			1.00 ± 0.11	0.73 ± 0.05	0.044635
Aminoadipic acid	1.17557	0.68313	0.630647	0.646135	0.736051	0.748838	0.770423	0.777161	1.40029	1.15996	1.57784	1.69396	1.10917	0.987254	1.13072	1.08423	0.75216	0.817757	0.719747	0.647588	1.22394	1.08618	1.31241	1.26703			1.00 ± 0.11	1.01 ± 0.07	0.92953
AMP	0.310719	0.338609	0.375264	0.443617	0.902429	0.742145	0.829362	0.933388	2.06898	2.11386	1.48858	1.45304	1.00013	0.759707	0.865681	0.945885	0.289622	0.269965	0.213725	0.248129	0.289403	0.253923	0.233662	0.273002			1.00 ± 0.19	0.47 ± 0.09	0.0179093
Asparagine	0.487001	0.378071	0.352573	0.328422	1.85863	1.96725	2.11564	1.71165	0.725256	0.515892	0.766638	0.792978	0.261234	0.268128	0.257557	0.301313	0.235961	0.198021	0.277275	0.259582	0.184432	0.218195	0.224082	0.235898			1.00 ± 0.2	0.24 ± 0.01	0.00109958
Aspartate	0.631704	0.374085	0.37003	0.302139	1.30106	1.43541	1.46551	1.36258	1.06087	1.04759	1.29559	1.35343	1.48108	1.90175	1.7839	1.53502	1.59569	1.81323	1.48603	1.44257	1.82633	1.79741	2.08572	2.35576			1.00 ± 0.13	1.76 ± 0.08	5.70217e-05
ATP	1.96123	1.24327	1.72027	1.7067	1.01362	1.0062	0.944519	0.992428	0.313231	0.424074	0.317538	0.356921	0.819747	0.835449	0.713308	0.811093	1.29916	1.53309	1.22193	1.35992	1.7971	1.65103	1.19208	1.77747			1.00 ± 0.17	1.25 ± 0.11	0.226197
Betaine	1.16879	1.40263	1.36315	1.39378	1.02551	0.828665	0.956898	0.808242	0.547904	0.756683	0.838442	0.909302	0.628163	0.638136	0.758165	0.822801	0.799581	0.874986	0.834896	0.828516	0.615908	0.635924	0.739801	0.692766			1.00 ± 0.08	0.74 ± 0.03	0.0053582
Butyryl-L-carnitine	1.6179	1.79231	1.65901	1.66662	0.756633	0.829664	0.718657	0.778594	0.492565	0.6036	0.543934	0.54052	0.574636	0.505997	0.59761	0.610942	1.21931	1.13877	1.1874	1.15988	0.767501	0.859086	0.7453	0.746996			1.00 ± 0.15	0.84 ± 0.08	0.358606
Carnitine	1.11162	1.04685	1.01716	1.04921	1.12119	1.13392	1.10781	1.00657	0.661933	0.880711	0.94192	0.921104	0.754016	0.756627	0.851043	0.940665	0.511021	0.462859	0.489304	0.49084	0.767874	0.782102	0.822632	0.823699			1.00 ± 0.04	0.7 ± 0.05	9.33738e-05
Carnosine	0.847468	0.92656	0.778074	1.03492	0.860182	0.996231	0.916542	0.799983	1.06104	1.20203	1.32328	1.25369	1.6821	1.79138	2.68758	2.02465	0.659838	0.678509	0.955107	0.832394	1.00542	1.22682	1.18397	0.992497			1.00 ± 0.05	1.31 ± 0.18	0.108373
CDP	0.403997	0.418751	0.387887	0.387165	1.52837	1.39967	1.4759	1.46248	1.34027	1.29256	1.03825	0.864702	0.616524	0.604732	0.507851	0.59342	0.576995	0.59749	0.448161	0.44359	0.559397	0.576749	0.51666	0.545845			1.00 ± 0.14	0.55 ± 0.02	0.003892
Cholesterol	0.97994	0.777916	1.02755	1.02806	0.851241	1.14513	1.00965	1.11974	1.13499	0.95042	0.997217	0.978149	1.47873	1.35112	1.08804	1.36122	1.18528	1.06585	0.957277	1.09122	1.2292	1.1747	1.0555	0.978431			1.00 ± 0.03	1.17 ± 0.05	0.00676777
Citrate	1.20313	1.48884	1.29016	1.38087	0.845126	1.00998	0.752201	0.965282	0.795322	0.932409	0.661489	0.675198	1.01297	0.924743	0.772302	0.963594	1.61037	1.70868	1.35005	1.50711	1.45698	1.65083	1.14787	1.42338			1.00 ± 0.08	1.29 ± 0.09	0.024973
Citrulline	1.5106	1.27023	1.13621	1.18582	0.870328	0.728063	1.21724	0.904204	0.62575	0.785588	0.843268	0.922691	1.03101	1.06426	1.44777	0.974423	0.747772	0.705442	0.923788	0.758334	0.606121	0.799316	0.834558	0.919837			1.00 ± 0.08	0.9 ± 0.06	0.32648
CMP	0.262873	0.184868	0.228869	0.260549	0.951468	0.910164	0.882425	0.983527	2.13249	2.05944	1.64778	1.49554	0.681617	0.594098	0.615306	0.63229	0.403112	0.343516	0.291842	0.222191	0.458737	0.419609	0.413109	0.391883			1.00 ± 0.2	0.46 ± 0.04	0.0154431
Creatine	0.870708	0.805775	0.863582	0.887524	1.09021	1.2169	1.06592	1.08715	0.90192	1.13289	1.0897	0.987717	0.804864	0.756216	0.860936	0.815498	0.75208	0.728656	0.776968	0.685379	1.34987	1.33838	1.33271	1.24235			1.00 ± 0.04	0.95 ± 0.08	0.600411
Cystathionine	0.631468	1.2356	0.975576	0.763635	1.10427	0.97138	1.07785	0.87195	0.727792	0.840512	1.30367	1.4963	3.13108	2.84021	4.03979	3.87744	1.6479	1.805	1.87638	1.41731	5.56599	5.98817	7.74778	6.8474			1.00 ± 0.07	3.9 ± 0.63	0.000145202
Cysteine	0.808989	1.33455	0.919016	0.923947	0.93358	0.771709	1.11185	0.70171	0.929885	1.40951	1.13216	1.0231	0.673558	0.553831	0.78943	0.770283	0.618294	0.554644	0.745572	0.825615	0.667879	0.819585	0.937987	0.850985			1.00 ± 0.06	0.73 ± 0.03	0.0011587
Cytidine	0.238346	0.296871	0.163206	0.147911	0.497368	0.392117	0.381261	0.499369	3.14665	2.15692	2.18789	1.89208	0.323657	0.236018	0.289542	0.283797	0.276984	0.430579	0.238168	0.353792	0.224964	0.330751	0.231814	0.361932			1.00 ± 0.3	0.3 ± 0.02	0.0293136
dAMP	0.53679	0.642058	0.643754	0.808893	0.896069	0.769002	0.741992	0.824331	1.52642	2.06605	1.3148	1.22984	0.695732	0.552138	0.466774	0.624386	0.443938	0.460285	0.404136	0.447507	0.186901	0.194258	0.192235	0.246215			1.00 ± 0.13	0.41 ± 0.05	0.000335764
Decanoyl-L-carnitine	0.804566	1.29041	0.625011	0.219472	1.3176	1.32441	0.675469	1.83772	0.30161	0.547774	0.960195	2.09576	1.88577	2.54986	3.61248	1.14436	0.152723	1.4741	0.347008	1.38329	1.43918	1.55321	1.03036	2.01			1.00 ± 0.17	1.55 ± 0.27	0.0972534
dGTP	1.96123	1.24327	1.72027	1.7067	1.01362	1.0062	0.944519	0.992428	0.313231	0.424074	0.317538	0.356921	0.819747	0.835449	0.713308	0.811093	1.29916	1.53309	1.22193	1.35992	1.7971	1.65103	1.19208	1.77747			1.00 ± 0.17	1.25 ± 0.11	0.226197
DHAP	0.434974	0.443755	0.519534	0.465593	0.751185	0.758185	0.734436	0.895	2.09964	1.9109	1.53164	1.45515	0.630767	0.469412	0.571824	0.587634	0.508875	0.44609	0.410427	0.437731	0.637318	0.557443	0.541208	0.533009			1.00 ± 0.17	0.53 ± 0.02	0.012089
DHEA	0.869581	1.01723	0.892405	0.739517	0.607389	0.768336	0.627012	0.719589	1.34868	1.26944	1.65741	1.48341	1.34003	1.73984	1.24517	1.00423	0.947183	1.1062	1.14179	0.700226	1.812	1.65345	1.27299	1.352			1.00 ± 0.1	1.28 ± 0.1	0.0616757
Dihydroorotic acid	0.767591	0.821164	0.996585	0.910463	0.617569	0.868072	0.761688	1.08856	1.38756	1.58488	1.14404	1.05183	1.73369	1.11433	1.67255	0.987719	1.97022	1.56754	1.33917	1.12213	1.51428	1.18387	1.11989	1.17602			1.00 ± 0.08	1.38 ± 0.09	0.00481864
F6P	1.23741	1.05743	1.40478	1.4792	0.574662	0.491281	0.540021	0.532473	1.1331	1.28587	1.07744	1.18634	0.816999	0.801496	0.998741	0.788228	1.80232	1.51272	1.20671	1.53524	1.08756	0.999748	1.05619	1.15338			1.00 ± 0.11	1.15 ± 0.09	0.306908
FAD	1.22839	1.05845	1.47596	1.44125	0.81752	0.845673	0.842387	0.889143	0.925624	0.808997	0.84733	0.81928	1.37704	1.12919	1.25863	1.09859	1.08674	1.07758	0.796198	0.996115	1.14789	1.07868	0.786015	1.07621			1.00 ± 0.07	1.08 ± 0.05	0.386603
Fructose	0.944716	1.51282	1.14927	1.20818	0.736114	0.500449	0.708971	0.499607	1.01403	1.25804	1.15916	1.30864	0.772019	0.786927	1.33374	0.803941	0.776026	1.0558	1.03834	1.06164	0.884282	0.851552	1.12514	1.08652			1.00 ± 0.09	0.96 ± 0.05	0.745236
Fumarate	0.826296	0.790244	0.874227	0.811012	0.889278	1.17037	0.993663	1.14407	1.17585	1.24056	1.11014	0.974281	1.06797	1.0182	1.03786	1.10476	2.79173	2.39578	2.47671	2.47644	1.73327	1.74515	1.59426	1.53414			1.00 ± 0.05	1.75 ± 0.19	0.00075956
G6P	1.17308	1.16803	1.29465	1.40524	0.609134	0.669306	0.588356	0.610817	0.928576	1.33736	1.14153	1.07392	1.93223	1.66934	1.73218	1.70122	2.60715	2.32948	1.87469	1.96059	1.80099	1.69137	1.67399	1.66715			1.00 ± 0.09	1.89 ± 0.09	3.26581e-07
GDP	0.654353	0.451687	0.774587	0.830847	1.15499	1.0142	1.09449	1.07893	1.3916	1.19648	1.11485	1.24299	1.09188	1.05275	1.02679	0.958654	0.958678	0.973785	0.752836	0.826128	1.02531	0.923485	0.753058	0.937118			1.00 ± 0.08	0.94 ± 0.03	0.484552
Gluconic acid	1.14893	1.29552	1.13692	1.21866	1.11714	0.885317	1.0974	0.988519	0.805379	0.749666	0.784786	0.771754	0.51802	0.448864	0.508913	0.599731	0.540678	0.559296	0.563604	0.623347	0.748544	0.702055	0.720599	0.879264			1.00 ± 0.06	0.62 ± 0.04	8.19214e-06
Glucosamine-6-phosphate	1.20375	1.23979	1.29659	1.37474	0.947039	1.118	0.948078	0.990331	0.734255	0.63775	0.787511	0.722176	0.975097	0.927607	0.916971	0.898112	1.22928	1.05753	1.27321	1.10603	0.971266	1.04295	0.913471	0.875621			1.00 ± 0.07	1.02 ± 0.04	0.848457
Glucose	0.702434	1.41879	0.753356	0.74782	1.06197	0.649832	1.01964	0.53379	0.914927	1.75497	1.11217	1.33029	0.657591	0.627516	1.75997	0.794922	0.34572	0.826106	0.821269	0.937974	1.40019	0.71887	1.3192	1.06893			1.00 ± 0.1	0.94 ± 0.11	0.698648
Glutamate	0.699844	0.665753	0.729856	0.67631	1.04777	1.24043	1.09936	1.18163	1.16142	1.08455	1.25057	1.1625	0.951293	0.982893	0.97402	0.966068	0.929341	0.970109	0.876223	0.842181	1.34929	1.21321	1.21497	1.20173			1.00 ± 0.07	1.04 ± 0.05	0.637394
Glutamine	0.869241	0.932115	0.898518	0.854635	1.12221	0.964434	1.18902	0.952295	0.888504	0.873319	1.12285	1.33286	0.957711	1.2488	1.17768	1.01485	0.779607	0.948461	0.858541	0.838056	0.664887	0.727472	0.839065	0.881521			1.00 ± 0.04	0.91 ± 0.05	0.197509
Glycerate	1.07537	1.45303	1.4422	1.43132	0.616266	0.736397	0.674857	0.787679	0.97316	0.960442	0.933567	0.91571	0.851797	0.912495	0.881847	0.946843	1.55009	1.68892	1.67909	1.77084	0.877117	0.858124	0.840878	0.807999			1.00 ± 0.09	1.14 ± 0.11	0.343873
Glycerol	1.20934	0.959592	0.998301	1.05789	0.820364	0.937962	0.841579	1.0517	1.12132	0.94532	1.0017	1.05494	2.49858	1.99058	1.61908	1.84957	1.36351	1.83497	1.26067	1.35354	1.39989	1.4394	1.3115	1.15247			1.00 ± 0.03	1.59 ± 0.11	4.55105e-05
Glycine	1.15967	1.14821	1.2478	1.30179	1.25393	1.24886	1.09412	1.26828	0.587268	0.505005	0.598135	0.586929	0.545502	0.505088	0.540207	0.575112	0.33864	0.319524	0.396595	0.394442	0.521365	0.509217	0.510163	0.506027			1.00 ± 0.09	0.47 ± 0.02	1.74653e-05
GML	1.08265	0.863758	1.09689	1.28029	0.798444	0.934386	1.12626	0.927498	1.07236	0.939405	0.912033	0.966027	1.42743	1.02177	1.09774	1.1245	1.96663	1.97442	0.995855	1.24437	1.25765	1.2763	0.957654	1.02498			1.00 ± 0.04	1.28 ± 0.1	0.0166166
GMP	0.271483	0.242529	0.314404	0.338372	0.967577	0.718425	0.866182	0.878098	2.30941	1.67851	1.68014	1.73488	0.694251	0.564275	0.72188	0.697468	0.267692	0.22226	0.178235	0.206426	0.331692	0.296862	0.284478	0.324729			1.00 ± 0.2	0.4 ± 0.06	0.00886551
GSH	0.938324	1.08076	1.00827	1.0064	0.732992	0.895798	0.808201	0.860227	1.08411	1.16732	1.27704	1.14057	0.918722	0.913975	0.959875	0.74649	1.06639	1.06887	0.975957	0.879915	1.08335	1.06154	0.957416	0.993871			1.00 ± 0.05	0.97 ± 0.03	0.570363
GSH:GSSG	1.1348	1.16332	0.791833	0.797594	0.662477	0.824649	0.829036	1.23102	1.03429	1.1691	1.5407	0.821176	1.31205	2.05434	3.23637	0.419408	2.46534	1.75488	2.41358	1.45647	1.84046	1.69016	1.20248	1.02498			1.00 ± 0.07	1.74 ± 0.22	0.00371349
GSSG	0.798781	0.897479	1.23009	1.21894	1.06887	1.04939	0.941762	0.675062	1.01257	0.964563	0.80072	1.34177	0.676437	0.429791	0.286518	1.71942	0.417864	0.588402	0.390629	0.583625	0.568644	0.60674	0.76916	0.936718			1.00 ± 0.06	0.66 ± 0.11	0.0120198
GTP	1.82142	0.912956	1.56817	1.56031	1.1293	0.942225	0.98283	1.0432	0.549534	0.561294	0.449546	0.479196	0.547421	0.565659	0.495523	0.558763	1.37315	1.73468	1.2203	1.58109	1.46258	1.44386	0.850597	1.50207			1.00 ± 0.13	1.11 ± 0.14	0.563559
Guanosine	0.225833	0.209472	0.220961	0.200468	1.27588	0.672716	1.06653	1.16234	2.47104	1.42036	1.61835	1.45606	0.319479	0.590834	0.34177	0.278984	0.342501	0.395626	0.374262	0.395786	0.23382	0.253076	0.233966	0.204614			1.00 ± 0.21	0.33 ± 0.03	0.00401807
Heptadecanoic acid	0.877896	0.904764	0.885829	0.751701	0.878178	1.01574	0.93116	1.04212	1.26277	1.07971	1.18396	1.18618	2.26736	1.61598	1.30095	1.51601	1.30201	1.48981	1.13229	0.984295	1.72377	1.71354	1.48571	1.3967			1.00 ± 0.04	1.49 ± 0.09	0.000106845
Hexanoyl-L-carnitine	1.39028	1.40651	1.29225	1.31656	1.00697	0.935722	1.02913	1.20795	0.56317	0.513584	0.660651	0.677233	0.752901	0.743817	0.717237	0.877066	0.741353	0.646865	0.765867	0.781011	0.888503	0.953736	0.942284	0.913373			1.00 ± 0.1	0.81 ± 0.03	0.0698965
Histidine	0.6744	1.11852	0.716833	0.763847	1.26617	0.916576	1.18474	0.933561	1.07777	1.05451	1.09174	1.20132	1.03044	1.09372	1.23946	0.880702	0.858398	0.789384	0.972782	0.871488	0.751418	0.772586	0.92632	0.870377			1.00 ± 0.06	0.92 ± 0.04	0.276655
HMB	0.643431	0.601155	0.701095	0.71706	0.764633	1.14343	0.884619	1.04705	1.59701	1.24017	1.40955	1.25079	2.24928	2.05033	1.44114	1.83641	1.28291	1.16732	1.33881	1.20724	1.46424	1.60692	1.30674	1.25683			1.00 ± 0.1	1.52 ± 0.1	0.00118021
Homocysteine	0.807268	0.919686	0.880278	0.729536	1.14947	1.0988	1.25463	1.15157	0.98669	0.875818	1.09328	1.05297	0.760149	0.700183	0.58516	0.73515	0.798125	0.673716	0.790228	0.682699	0.701623	0.758895	0.703798	0.770689			1.00 ± 0.05	0.72 ± 0.02	1.05198e-05
Homoserine	1.04603	1.00457	0.982519	0.991654	1.05658	1.03459	1.01306	0.908528	0.756419	0.917395	1.12488	1.16376	0.94333	0.899876	1.10866	1.14184	1.11991	1.08804	1.25847	1.08585	0.824262	0.795426	0.921864	0.886619			1.00 ± 0.03	1.01 ± 0.04	0.906466
Hydroxybutyrate	0.718894	0.666658	0.891633	0.801129	0.921032	1.17997	0.849378	1.2538	1.23308	1.0594	1.27878	1.14625	1.82537	1.64328	1.3959	1.60629	1.30789	1.18745	1.1776	1.07573	1.63188	1.49377	1.38418	1.23098			1.00 ± 0.06	1.41 ± 0.07	0.000169706
Hydroxyglutarate	0.976052	0.948576	1.02569	1.05963	0.578156	0.797944	0.674254	0.740705	1.52314	1.48651	1.16404	1.0253	0.585257	0.578614	0.429111	0.59461	0.963565	0.901937	0.89487	1.10642	0.605227	0.625125	0.58614	0.52215			1.00 ± 0.08	0.7 ± 0.06	0.00839056
Hypotaurine	0.831952	0.945955	0.933149	0.886745	1.02616	0.968041	0.989925	0.901157	0.940199	1.19063	1.23873	1.14735	1.47434	1.52218	1.80633	2.03651	1.03822	0.985638	1.08559	1.02988	1.90052	2.04416	2.21717	2.41745			1.00 ± 0.04	1.63 ± 0.15	0.000419657
Hypoxanthine	0.594875	0.481608	0.581842	0.548267	0.950588	0.849292	1.05082	1.18379	1.48059	1.38731	1.53693	1.35408	1.29679	1.21737	1.41829	1.60079	0.625635	0.621357	0.586015	0.45878	0.959533	1.07938	1.04764	1.07593			1.00 ± 0.11	1.00 ± 0.1	0.994646
IMP	0.0759621	0.0651348	0.0675645	0.0767912	1.41094	0.848114	1.43552	1.27655	2.17016	1.3069	1.69903	1.56733	0.160223	0.238922	0.167997	0.0903823	0.163284	0.131985	0.118149	0.133517	0.148357	0.164982	0.120466	0.111387			1.00 ± 0.22	0.15 ± 0.01	0.000694491
Inosine	0.0656692	0.0712108	0.070513	0.0666138	1.51528	0.7377	1.44286	1.4036	2.19256	1.10475	1.76803	1.56122	0.234872	0.638637	0.186064	0.1591	0.138691	0.118286	0.0952363	0.129582	0.167306	0.184789	0.165454	0.165202			1.00 ± 0.22	0.2 ± 0.04	0.00179591
Inotisol	1.17008	1.10169	1.29499	1.32281	0.919473	0.909888	0.899712	0.966446	0.880759	0.593238	0.933716	1.00719	0.852604	1.06682	1.05647	0.864388	0.477497	0.447959	0.464793	0.475186	1.40923	1.33138	1.37148	1.47811			1.00 ± 0.06	0.94 ± 0.12	0.656136
Isocitrate	1.0405	1.02896	1.22038	1.22465	0.706651	1.00624	0.780021	0.962369	1.1385	1.22783	0.89597	0.767933	1.01769	0.895379	0.862204	1.13561	1.14819	1.18756	0.987693	0.978352	1.36528	1.43896	1.20689	1.09185			1.00 ± 0.05	1.11 ± 0.05	0.149869
Isoleucine	0.975663	1.03469	0.97491	0.998176	1.24198	1.05455	1.20916	1.04826	0.772758	0.843678	0.891038	0.955143	0.889441	0.975979	1.0519	0.942996	0.940537	1.01533	1.0866	1.09185	0.756424	0.78304	0.993999	0.979846			1.00 ± 0.04	0.96 ± 0.03	0.417536
Isopentenyl pyrophosphate	2.38149	3.4371	2.65981	2.7003	0.103018	0.152444	0.0957867	0.283409	0.0335021	0.0899273	0.0438718	0.0193419	1.08755	0.698684	0.462221	0.384369	1.32924	2.30669	1.50594	1.35998	1.08656	0.724625	0.768137	1.42598			1.00 ± 0.39	1.09 ± 0.16	0.822692
KIC	1.23988	1.52505	1.25814	1.37155	0.808242	0.83783	0.810444	0.806305	0.763354	0.910072	0.860136	0.809001	0.629837	0.618641	0.629484	0.697862	0.898954	0.9767	1.06707	1.10449	0.462662	0.52685	0.574661	0.501203			1.00 ± 0.08	0.72 ± 0.07	0.0125436
KIV	1.70303	2.03114	1.68814	1.76197	0.798103	0.737792	0.718118	0.674125	0.379179	0.503712	0.502752	0.501932	0.279583	0.219422	0.380822	0.322146	0.79178	0.947615	1.00645	1.05798	0.2537	0.214281	0.287809	0.291654			1.00 ± 0.17	0.5 ± 0.1	0.021495
KMV	1.31795	1.67322	1.32764	1.39468	0.763304	0.831892	0.816143	0.804502	0.716719	0.864247	0.752906	0.736794	0.499476	0.447611	0.544957	0.515216	0.814264	0.940439	0.97584	1.03681	0.345923	0.390826	0.44237	0.386781			1.00 ± 0.1	0.61 ± 0.07	0.0039238
Kynurenine	1.21353	1.31847	1.27978	1.38027	1.09554	1.0552	1.01947	0.773312	0.529112	0.76013	0.764987	0.810199	0.783064	0.686364	0.851962	1.08281	0.795013	0.973132	1.01378	0.983179	0.653883	0.705992	0.838241	0.779259			1.00 ± 0.08	0.85 ± 0.04	0.0923411
Lactate	1.75431	1.82689	1.67057	2.08351	0.523518	0.529201	0.471432	0.539097	0.599283	0.724295	0.636027	0.641863	0.521299	0.422737	0.607209	0.631792	1.47672	1.47616	1.95827	2.08033	0.418239	0.441862	0.492647	0.513349			1.00 ± 0.18	0.92 ± 0.18	0.759397
Lauric acid	1.21351	1.10514	1.11739	1.08552	0.792791	1.07701	0.857081	1.22335	0.902303	0.842667	0.908514	0.874718	1.15467	1.18272	1.16109	1.18334	0.897002	0.919411	0.840534	0.86022	1.19431	1.16126	1.03329	1.05363			1.00 ± 0.04	1.05 ± 0.04	0.378861
lauroylcarnitine	0.463015	0.847277	0.845993	0.205541	0.802351	2.98494	1.3826	1.13214	0.866696	0.755342	0.602823	1.11129	0.920637	0.824484	0.674519	0.335059	0.145847	0.388053	0.281794	0.185315	0.823817	0.89513	2.2905	0.885572			1.00 ± 0.2	0.72 ± 0.17	0.297011
Leucine	0.956227	1.016	0.955085	0.957113	1.21929	1.06012	1.18535	1.06293	0.822438	0.860412	0.927783	0.97725	0.910317	1.00813	1.06569	0.953423	0.961761	1.02133	1.08888	1.10141	0.777111	0.804422	1.00077	0.997912			1.00 ± 0.03	0.97 ± 0.03	0.573283
Linolenic acid	0.877192	0.967456	0.952924	0.95541	0.8801	0.633898	0.750634	0.886669	1.44843	1.48306	1.19543	0.968791	0.865695	0.522166	0.876103	1.05787	1.58442	1.09452	0.907675	1.11449	1.56895	1.77168	1.10078	1.086			1.00 ± 0.07	1.13 ± 0.1	0.315814
Lysine	0.647774	0.831287	0.673678	0.684212	1.13094	0.96259	1.02595	0.95245	1.19813	1.27975	1.24246	1.37077	1.27497	1.37834	1.45337	1.26462	0.830294	0.865801	1.08934	0.950253	0.84489	0.875771	0.995644	1.01344			1.00 ± 0.07	1.07 ± 0.06	0.477147
Malate	0.792497	0.747804	0.813434	0.804822	0.950569	1.30665	1.19809	1.2431	1.11772	1.17462	0.995044	0.855639	1.00244	0.965766	0.994251	0.991606	2.85966	2.7383	2.53754	2.676	1.94311	1.88474	1.75712	1.73489			1.00 ± 0.06	1.84 ± 0.21	0.000943791
Malic acid	0.879651	0.788247	0.853164	0.850175	0.927302	1.26339	1.04428	1.08794	1.02298	1.1344	1.15664	0.991833	1.58044	1.45374	1.5381	1.49789	2.5527	2.24588	2.42814	2.15933	2.17631	2.19491	2.08152	1.7618			1.00 ± 0.04	1.97 ± 0.11	4.12458e-08
Malonic acid	0.748201	0.48065	0.706663	0.599784	1.15414	1.14958	1.41008	1.19808	1.05177	1.30502	1.0294	1.16664	1.1578	1.42533	1.07364	0.888114	1.16841	0.680861	0.84826	0.600326	1.50274	1.53154	1.86294	1.38036			1.00 ± 0.09	1.18 ± 0.11	0.21638
Methionine	0.887783	1.00543	0.971928	0.927243	1.19043	1.02353	1.16173	1.03835	0.796998	0.854104	1.02951	1.11296	0.831816	1.10258	1.0581	0.869038	1.11257	1.12096	1.21975	1.16583	0.775464	0.783366	0.913159	0.927549			1.00 ± 0.03	0.99 ± 0.05	0.862819
Myristic acid	1.30879	1.21839	1.18722	1.02796	0.847253	0.987764	0.794286	1.11249	0.859763	0.829587	0.919477	0.907026	1.77315	1.67358	1.40307	1.5617	1.14582	1.22765	1.12912	0.921178	1.61978	1.61977	1.463	1.38522			1.00 ± 0.05	1.41 ± 0.07	0.000145371
Myristoyl-L-carnitine	0.439808	0.383696	0.427049	0.366511	1.59727	1.25437	1.65572	3.05309	0.595197	0.55868	0.827381	0.841228	1.3048	1.19042	1.47443	1.30179	0.291075	0.377009	0.567921	0.356513	1.40459	1.41111	1.34706	1.44209			1.00 ± 0.23	1.04 ± 0.14	0.885365
N-acetyl neuraminic acid	1.68197	1.99101	1.66073	1.873	0.714552	0.551784	0.69068	0.600201	0.520679	0.603312	0.556604	0.555472	0.751562	0.624051	0.814591	0.887858	0.987679	1.13967	1.01805	1.12867	0.617674	0.579604	0.603906	0.713963			1.00 ± 0.17	0.82 ± 0.06	0.342744
N-acetylglutamate	0.999286	1.00497	0.989652	0.903367	1.26469	1.30472	1.57559	1.36922	0.697844	0.693488	0.578667	0.61851	1.04535	1.0363	1.015	1.12103	0.909652	1.01816	0.795347	0.728523	1.2495	1.28901	1.11212	1.27545			1.00 ± 0.09	1.05 ± 0.05	0.645654
N-Acetyltyrosine	1.20972	1.11255	1.3123	1.35161	0.897442	0.892712	0.874157	0.924385	0.881664	0.589623	0.936536	1.0173	0.807998	1.04286	1.03382	0.804652	0.467036	0.450169	0.46645	0.490749	1.40029	1.32395	1.3692	1.47499			1.00 ± 0.06	0.93 ± 0.12	0.587744
NAD	1.23555	1.11643	1.18549	1.20461	0.836724	1.06526	0.865128	0.973063	0.836879	0.945761	0.894404	0.840718	1.23262	1.16365	1.05967	1.08395	1.49263	1.5002	1.45549	1.46478	1.28819	1.29107	1.14626	1.07525			1.00 ± 0.04	1.27 ± 0.05	0.000490684
NADH	1.39089	1.52121	1.31013	1.42997	0.785842	0.910197	0.89131	0.997248	0.711924	0.845998	0.71651	0.488769	0.54501	0.581935	0.445484	0.554494	1.35097	1.22917	1.40918	1.48826	1.40361	1.25645	1.08334	0.990094			1.00 ± 0.1	1.03 ± 0.11	0.851406
NADP	1.18938	1.56347	1.39497	1.39601	0.835688	0.55298	0.649355	0.538203	0.726941	1.29562	0.775606	1.08177	0.72251	0.593265	0.535748	0.838621	0.797278	1.18243	0.827162	1.04988	0.672929	0.839502	0.708194	1.05353			1.00 ± 0.1	0.82 ± 0.06	0.140763
NADPH	0.689802	0.0404849	0.604411	0.367017	0.974905	2.29589	1.47031	1.73312	1.21936	1.51787	0.989009	0.0978272	1.55133	1.62316	1.24777	1.20608	3.02154	2.37236	2.17132	2.31863	4.57034	3.22589	3.04202	2.09862			1.00 ± 0.2	2.37 ± 0.28	0.000612581
N-alpha-Acetyl-L-asparagine	0.955905	0.585761	1.54683	1.18455	1.31608	1.44047	0.852872	0.719306	0.866317	0.486206	0.654955	1.39075	0.829442	0.53373	0.542169	2.07664	0.290189	0.339576	0.361026	0.416804	0.304311	0.352057	0.541838	0.555177			1.00 ± 0.1	0.6 ± 0.14	0.0316075
Nicotinamide	1.11592	1.49309	1.06659	1.04123	0.909846	0.998298	0.94384	0.845077	0.712488	1.07432	0.904563	0.894735	0.916329	0.866598	0.889408	1.13813	0.742855	0.687749	0.950741	0.972022	0.858522	0.919296	1.03397	0.713604			1.00 ± 0.06	0.89 ± 0.04	0.11823
Nicotinate	0.911819	0.835484	1.03681	0.857733	0.990083	1.3043	1.18996	1.38466	0.651707	0.960535	0.966201	0.910708	1.64165	3.31734	1.63992	1.43889	1.0506	0.883582	1.07928	1.06306	1.27262	1.57386	1.24404	1.10258			1.00 ± 0.06	1.44 ± 0.19	0.0332065
N-Methyl-D-aspartic acid	0.862833	0.793433	0.823474	0.849128	0.978285	1.19491	1.0282	1.06081	0.982466	1.06013	1.20063	1.16569	1.27405	1.27768	1.29944	1.3469	1.20153	1.16817	1.16679	1.0405	1.59252	1.55359	1.55372	1.49239			1.00 ± 0.04	1.33 ± 0.05	5.75091e-05
Norvaline	1.16879	1.40263	1.36315	1.39378	1.02551	0.828665	0.956898	0.808242	0.547904	0.756683	0.838442	0.909302	0.628163	0.638136	0.758165	0.822801	0.799581	0.874986	0.834896	0.828516	0.615908	0.635924	0.739801	0.692766			1.00 ± 0.08	0.74 ± 0.03	0.0053582
Oleic acid	1.06429	0.996179	1.19987	1.01885	0.817042	0.83986	0.734349	0.972348	1.2121	1.11239	1.03842	0.994295	1.3024	1.40926	1.23788	1.18546	1.53088	1.57596	1.34542	1.11461	1.36667	1.28196	1.07125	0.982293			1.00 ± 0.04	1.28 ± 0.05	0.000315133
Oleoyl-L-carnitine	0.447971	0.418057	0.416133	0.336132	1.72312	1.30203	1.88953	1.59192	0.953513	0.762312	1.08515	1.07413	1.81775	1.62613	1.76359	1.78602	0.690026	0.61463	0.606432	0.645816	1.74867	1.77779	1.73899	1.85405			1.00 ± 0.16	1.39 ± 0.16	0.0972374
O-Phosphoserine	0.519993	0.377835	0.373509	0.219899	1.95351	1.69662	2.08772	1.79445	0.399851	0.610914	0.910647	1.05505	2.4649	2.87913	3.44791	2.38601	1.32715	1.45926	1.02685	0.933231	3.54912	3.22289	3.81928	4.02297			1.00 ± 0.2	2.54 ± 0.32	0.000525989
Oxoadipate	1.08789	0.921339	0.993085	0.9035	1.03997	1.38483	1.1412	1.41307	0.842687	0.73873	0.76212	0.77158	1.04052	1.0667	0.951778	1.10074	0.768424	0.749527	0.752337	0.783532	1.05192	1.09581	0.911206	0.920423			1.00 ± 0.07	0.93 ± 0.04	0.391134
Palmitate	0.905009	0.850832	1.01612	0.838906	0.833035	0.987786	0.840058	1.07059	1.23308	1.12621	1.14997	1.14842	1.67093	1.62831	1.29848	1.5359	1.22842	1.37102	1.28141	1.02977	1.5871	1.67453	1.47218	1.29448			1.00 ± 0.04	1.42 ± 0.06	6.77754e-06
Palmitoyl-L-carnitine	0.375265	0.565725	0.493104	0.452995	1.5959	1.58886	1.80266	1.68221	0.845539	0.855069	0.918451	0.824225	2.19753	1.70464	2.03833	1.78242	0.677421	0.633047	0.675456	0.674415	2.4667	2.53	2.23483	2.19515			1.00 ± 0.15	1.65 ± 0.22	0.0236696
Phenylalanine	0.933383	1.0581	1.00574	1.02515	1.18161	1.05867	1.16697	1.02688	0.803734	0.837586	0.914698	0.987479	0.836724	0.925633	0.991578	0.845837	0.884595	0.999041	0.99205	0.995263	0.732129	0.754988	0.858094	0.844919			1.00 ± 0.03	0.89 ± 0.03	0.0160795
Phosphocreatine	0.936009	0.820316	0.889238	0.874513	1.35242	1.63385	1.41419	1.44761	0.532968	0.75662	0.692919	0.649357	0.948397	0.898767	0.94938	1.01131	0.593172	0.550046	0.558161	0.509242	1.47149	1.3617	1.46659	1.44441			1.00 ± 0.11	0.98 ± 0.11	0.897494
Phosphoenolpyruvate (PEP)	0.970284	0.76817	1.00641	0.93547	1.01825	1.28202	1.09413	1.26757	0.935244	0.925218	0.888913	0.908323	1.09483	1.09724	0.965128	1.11422	0.989965	0.974045	0.9673	0.885628	1.29687	1.30519	1.15716	1.21122			1.00 ± 0.04	1.09 ± 0.04	0.146884
Proline	1.5076	1.27381	1.47861	1.86683	1.18557	0.994214	1.0929	0.977888	0.32733	0.249982	0.492347	0.552929	0.209291	0.257438	0.212786	0.207045	0.298878	0.279036	0.362039	0.381102	0.169789	0.167803	0.198435	0.206274			1.00 ± 0.15	0.25 ± 0.02	4.12089e-05
Propionyl-L-carnitine	2.33465	1.83321	1.96607	2.05858	0.529341	0.531304	0.471558	0.478112	0.362714	0.37832	0.518137	0.538004	0.597078	0.65551	0.800207	0.897483	1.54981	1.34173	1.65682	1.52024	0.959869	1.23125	1.17027	1.16289			1.00 ± 0.23	1.13 ± 0.1	0.609409
Pterin	1.50703	1.1184	1.12001	1.09321	1.14584	0.800371	1.04408	0.869663	0.890859	0.783192	0.77479	0.85256	0.254946	0.303195	0.525589	0.294145	0.261531	0.299889	0.324327	0.370547	0.496896	0.380049	0.60046	0.558555			1.00 ± 0.06	0.39 ± 0.04	1.89441e-08
Pyridoxine	1.18226	1.55179	1.16885	1.21205	0.88458	0.76222	0.868689	0.683013	0.716538	1.07036	0.943942	0.955716	0.8825	0.854697	0.834475	1.23698	0.956542	1.08194	1.20981	1.22912	0.927386	1.01899	1.12896	1.04853			1.00 ± 0.07	1.03 ± 0.04	0.686903
Pyruvate	1.25404	1.32683	1.02448	0.982696	0.91599	0.730242	0.892398	0.812536	0.786902	1.30185	0.948501	1.02354	0.871814	0.967787	1.34578	1.19374	1.20216	1.57274	1.78958	1.90898	0.901887	0.950678	1.23071	1.20487			1.00 ± 0.06	1.26 ± 0.1	0.0316487
R5P	1.27787	1.41469	1.2628	1.25085	0.771985	0.747097	0.774205	0.834434	0.950607	1.00654	0.847822	0.861105	0.48599	0.475057	0.428211	0.54121	0.914083	0.968198	0.7652	0.841036	0.655525	0.518716	0.55316	0.519703			1.00 ± 0.07	0.64 ± 0.05	0.000422852
Ribose	1.02979	1.27467	1.105	1.24212	0.815893	0.788305	0.819161	0.786481	1.01848	1.11485	0.991764	1.01348	0.48727	0.395307	0.637427	0.48713	0.676235	0.820099	0.926921	0.962235	0.587868	0.584466	0.709317	0.597181			1.00 ± 0.05	0.66 ± 0.05	6.83026e-05
S7P	1.2182	1.38203	1.23343	1.35122	0.791344	0.838717	0.895997	0.807245	0.852595	1.0241	0.837336	0.767786	0.33811	0.244187	0.354532	0.262321	0.688742	0.641815	0.627136	0.6613	0.413022	0.258861	0.311132	0.236971			1.00 ± 0.07	0.42 ± 0.05	7.3253e-07
SAM	0.925385	1.21771	1.10276	0.955503	0.505839	0.768151	0.602996	0.62727	1.2931	1.36531	1.3863	1.24967	1.44078	1.44065	1.47231	1.11369	1.7072	1.57052	1.62953	1.54477	1.32988	1.37528	1.03397	1.07017			1.00 ± 0.09	1.39 ± 0.06	0.00179473
Serine	0.718324	0.731367	0.756356	0.627715	1.58927	1.2948	1.44126	1.47481	0.73296	0.698158	0.928105	1.00687	0.937938	1.19602	0.984395	1.0603	0.865693	0.986741	0.988068	0.939117	0.857362	0.770014	1.02105	1.06143			1.00 ± 0.1	0.97 ± 0.03	0.798235
Sphingosine	1.01842	0.8911	1.07895	0.946416	0.659024	0.670962	0.711472	0.663543	1.49563	1.09935	1.28341	1.48171	1.72996	1.95376	1.61899	1.67808	3.77559	3.25761	2.63562	3.17799	1.24774	1.43885	1.1448	1.38124			1.00 ± 0.09	2.09 ± 0.26	0.000609979
Stearate	0.752026	0.700911	0.934428	0.783611	0.822321	1.16728	0.996118	1.16061	1.4085	1.06296	1.12225	1.08898	1.85541	1.93826	1.44557	1.79912	1.15767	1.30581	1.26033	1.07759	1.46592	1.6035	1.2725	1.06449			1.00 ± 0.06	1.44 ± 0.09	0.000453723
Succinate	1.16587	1.17194	1.24473	1.3073	1.28273	1.22583	1.08668	1.25943	0.576945	0.498919	0.599347	0.580278	0.539467	0.480022	0.531512	0.553357	0.332967	0.318984	0.398321	0.384284	0.507702	0.493927	0.505557	0.503815			1.00 ± 0.09	0.46 ± 0.02	1.55678e-05
Succinic acid	1.50865	1.98084	1.52162	1.69204	0.606491	1.13527	0.689314	0.564485	0.693347	0.752706	0.411521	0.443718	0.962827	0.537622	0.563038	0.914022	1.32754	1.5972	1.37762	1.38485	0.739063	0.578679	0.878171	1.00921			1.00 ± 0.16	0.99 ± 0.1	0.954532
Tartaric acid	0.617127	0.609705	1.1575	1.1748	0.845649	1.03917	1.15996	1.00222	1.233	1.27582	1.10717	0.777879	3.55551	2.62592	2.87472	1.6749	1.5427	1.58235	0.500293	0.809055	1.41526	1.67204	1.84478	2.04351			1.00 ± 0.07	1.85 ± 0.24	0.00306017
Taurine	0.808211	0.856883	0.817224	0.806699	1.0972	1.02444	1.0579	0.903127	0.976494	1.12401	1.26199	1.26581	1.75097	1.62894	1.98084	2.07787	0.82127	0.831018	0.992596	0.873986	1.66903	1.70166	1.90323	1.8757			1.00 ± 0.05	1.51 ± 0.14	0.00230801
Threonine	0.974236	0.879487	0.991296	1.03486	1.30714	1.04449	1.15684	1.16602	0.726476	0.67726	0.986536	1.05535	0.722329	0.951028	0.815399	0.770748	0.838957	0.845255	0.936112	0.895162	0.694233	0.629247	0.810587	0.806118			1.00 ± 0.05	0.81 ± 0.03	0.00350595
Thymine	1.60937	0.927747	1.24561	1.20691	0.675337	0.502743	0.470491	0.500156	1.22319	1.70072	0.865343	1.07239	0.786392	0.81939	0.593649	1.62535	1.21387	1.60743	1.79377	1.33128	1.11809	1.1157	0.849804	0.912597			1.00 ± 0.12	1.15 ± 0.11	0.376417
trans-4-Hydroxy-L-proline	1.33007	1.36593	1.32007	1.45076	0.800741	0.707162	0.675762	0.548387	0.560112	0.918766	1.10853	1.2137	0.792308	0.861707	1.12051	0.967848	1.84907	1.84812	2.28639	1.79482	0.478207	0.396494	0.410816	0.478391			1.00 ± 0.1	1.11 ± 0.19	0.625202
Trehalose	1.99291	0.799017	0.703756	0.134712	0.529581	0.71077	1.50781	1.8904	0.724754	1.72191	0.602791	0.681592	2.18916	5.62279	1.29587	1.49108	1.1305	1.61959	1.51487	1.33258	2.62839	1.61604	2.11876	1.54572			1.00 ± 0.18	2.01 ± 0.35	0.017455
Tryptophan	0.965344	1.1044	0.995893	0.975758	1.14992	1.00601	1.20582	0.99753	0.826159	0.899398	0.917934	0.955834	0.764733	0.827454	0.990149	0.733632	0.78454	0.684364	0.87964	0.900367	0.680216	0.733479	0.84311	0.835681			1.00 ± 0.03	0.8 ± 0.03	9.14358e-05
Tyrosine	1.02204	1.1515	1.03569	1.06768	1.20262	0.984506	1.22428	0.997597	0.713724	0.811501	0.859155	0.929711	0.6716	0.77325	0.928247	0.694586	0.799098	0.894237	0.910263	0.868223	0.602515	0.636938	0.776698	0.774508			1.00 ± 0.04	0.78 ± 0.03	0.000507702
UMP	0.236336	0.244781	0.280757	0.303683	0.88301	0.77363	0.819686	0.969576	2.41041	1.8722	1.69005	1.51588	0.642028	0.511535	0.586366	0.502179	0.311576	0.275054	0.223193	0.226727	0.2869	0.288642	0.244888	0.261113			1.00 ± 0.21	0.36 ± 0.04	0.00680834
Uracil	0.914731	0.890623	1.03075	0.985789	0.811514	0.91293	0.619924	0.862186	1.16083	1.22757	1.3699	1.21326	1.42363	1.3361	1.18485	1.42022	1.1331	1.17102	1.41165	1.21937	1.3449	1.56519	1.32925	1.25765			1.00 ± 0.06	1.32 ± 0.04	0.000199448
Urea	2.42329	1.06409	0.833318	0.672767	0.893665	0.846096	0.67766	0.971926	0.941949	0.939369	0.848332	0.887544	1.37513	1.37725	1.31806	1.63017	0.617436	0.668353	0.820364	0.715144	0.738236	0.691788	0.699085	0.878495			1.00 ± 0.13	0.96 ± 0.1	0.818174
Valeryl-L-carnitine	1.56254	1.98937	2.15984	2.30247	0.549258	0.533982	0.494867	0.460865	0.395106	0.385723	0.555003	0.610977	0.244121	0.238349	0.439816	0.394131	0.491571	0.429042	0.450748	0.422996	0.211022	0.226006	0.247088	0.262676			1.00 ± 0.22	0.34 ± 0.03	0.00694679
Valine	0.950248	1.08483	1.00198	1.00062	1.18843	1.06443	1.19341	0.980568	0.810309	0.902661	0.906802	0.915719	0.825954	0.87686	1.04514	0.810864	0.868774	0.94705	1.01237	1.04887	0.698586	0.792799	0.923208	0.97393			1.00 ± 0.03	0.9 ± 0.03	0.044654
Xanthine	0.722726	0.950818	0.65591	0.511642	1.11085	1.01465	1.31491	1.1909	1.04447	1.2577	1.14955	1.07588	1.71976	1.665	1.56782	1.821	0.821714	1.11697	1.17275	1.12355	1.19745	1.36936	1.55927	1.6328			1.00 ± 0.07	1.4 ± 0.09	0.00213554
α-Ketoglutarate	1.2409	1.30285	1.31043	1.31513	0.602236	0.905238	0.746807	0.946199	1.00613	1.27536	0.753604	0.595114	0.478475	0.393108	0.505157	0.519835	0.915089	0.954287	0.910522	1.05133	0.811201	0.772689	0.606093	0.596043			1.00 ± 0.08	0.71 ± 0.06	0.01015
Β-Alanine	0.732752	0.73617	0.85526	0.841236	1.3533	1.15509	0.977697	0.973024	1.12232	0.875787	1.18845	1.18892	1.64564	1.79928	1.4496	1.40902	0.920975	0.814088	0.962108	0.878286	1.23785	1.12129	1.27461	1.32618			1.00 ± 0.06	1.24 ± 0.09	0.0372328
ΒMN	0.786147	0.255426	0.620433	0.931546	1.2472	2.40099	1.43303	0.82765	1.03083	0.518452	0.909634	1.03866	1.99645	2.22678	1.33215	2.0137	2.23592	1.81254	3.01958	3.01938	2.03356	1.89092	2.01445	1.11433			1.00 ± 0.16	2.06 ± 0.16	0.000104782
